# Supplementary material for: TMEM132A, a Novel Wnt Signaling Pathway Regulator Through Wntless (WLS) Interaction
Source: Front Cell Dev Biol. 2020 Nov 26;8:599890. doi: 10.3389/fcell.2020.599890 (PMC7726220; doi:10.3389/fcell.2020.599890)
Supplement: Supplementary file 2 [file Data_Sheet_1.xlsx]

## Sheet: Samples Report for mass spec re
					Numbers bellow indicate protein abundance in Mass Spec. reads
#	Identified Proteins (235)	Accession Number	Molecular Weight	Taxonomy	pSCDTG(P)	pSCDTG(P)-T132A
5	Transmembrane protein 132A	T132A_HUMAN	110 kDa	Homo sapiens	0	304
41	Protein wntless homolog	WLS_HUMAN	62 kDa	Homo sapiens	0	39
48	ADP/ATP translocase 2	ADT2_HUMAN	33 kDa	Homo sapiens	0	32
88	F-actin-capping protein subunit beta	CAPZB_HUMAN	31 kDa	Homo sapiens	0	13
92	F-actin-capping protein subunit alpha-1	CAZA1_HUMAN	33 kDa	Homo sapiens	0	12
103	Taperin	TPRN_HUMAN	76 kDa	Homo sapiens	0	11
105	60S ribosomal protein L22	RL22_HUMAN	15 kDa	Homo sapiens	0	11
109	Spectrin alpha chain, non-erythrocytic 1	SPTN1_HUMAN	285 kDa	Homo sapiens	0	10
110	Tubulin beta-4B chain	TBB4B_HUMAN	50 kDa	Homo sapiens	0	10
114	Sperm-specific antigen 2	SSFA2_HUMAN	138 kDa	Homo sapiens	0	9
117	Keratin, type I cuticular Ha1	K1H1_HUMAN	47 kDa	Homo sapiens	0	9
123	Emerin	EMD_HUMAN	29 kDa	Homo sapiens	0	8
126	Caspase-14	CASPE_HUMAN	28 kDa	Homo sapiens	0	7
130	Protein S100-A8	S10A8_HUMAN	11 kDa	Homo sapiens	0	7
131	RNA-binding protein 14	RBM14_HUMAN	69 kDa	Homo sapiens	0	6
134	60S ribosomal protein L32	RL32_HUMAN	16 kDa	Homo sapiens	0	6
135	Keratin, type I cytoskeletal 18	K1C18_HUMAN	48 kDa	Homo sapiens	0	6
137	SRA stem-loop-interacting RNA-binding protein, mitochondrial	SLIRP_HUMAN	12 kDa	Homo sapiens	0	6
138	Keratin, type II cuticular Hb1	KRT81_HUMAN (+2)	55 kDa	Homo sapiens	0	5
144	Keratin, type II cytoskeletal 1b	K2C1B_HUMAN	62 kDa	Homo sapiens	0	4
145	Cornifin-A	SPR1A_HUMAN (+1)	10 kDa	Homo sapiens	0	4
147	Protein-glutamine gamma-glutamyltransferase E	TGM3_HUMAN	77 kDa	Homo sapiens	0	3
149	Rac GTPase-activating protein 1	RGAP1_HUMAN	71 kDa	Homo sapiens	0	3
150	Heterogeneous nuclear ribonucleoprotein A0	ROA0_HUMAN	31 kDa	Homo sapiens	0	3
152	BAG family molecular chaperone regulator 2	BAG2_HUMAN	24 kDa	Homo sapiens	0	3
155	Leucine zipper protein 1	LUZP1_HUMAN	120 kDa	Homo sapiens	0	3
157	Keratin, type II cytoskeletal 78	K2C78_HUMAN	57 kDa	Homo sapiens	0	3
158	Lymphoid-specific helicase	HELLS_HUMAN	97 kDa	Homo sapiens	0	3
160	40S ribosomal protein S23	RS23_HUMAN	16 kDa	Homo sapiens	0	3
161	Calcineurin B homologous protein 3	CHP3_HUMAN	25 kDa	Homo sapiens	0	3
162	Ras-related protein Rab-8A	RAB8A_HUMAN	24 kDa	Homo sapiens	0	3
164	Unconventional myosin-Id	MYO1D_HUMAN	116 kDa	Homo sapiens	0	3
165	Inositol-trisphosphate 3-kinase A	IP3KA_HUMAN	51 kDa	Homo sapiens	0	2
166	Mitochondrial import inner membrane translocase subunit Tim13	TIM13_HUMAN	11 kDa	Homo sapiens	0	2
170	Ubiquitin-associated protein 2-like	UBP2L_HUMAN	115 kDa	Homo sapiens	0	2
171	Casein kinase II subunit beta	CSK2B_HUMAN	25 kDa	Homo sapiens	0	2
172	Pleckstrin homology domain-containing family G member 3	PKHG3_HUMAN	134 kDa	Homo sapiens	0	2
226	YLP motif-containing protein 1	YLPM1_HUMAN	220 kDa	Homo sapiens	2	0
227	Tropomyosin alpha-3 chain	TPM3_HUMAN	33 kDa	Homo sapiens	2	0
228	Ferritin heavy chain	FRIH_HUMAN	21 kDa	Homo sapiens	2	0
229	Prothymosin alpha	PTMA_HUMAN	12 kDa	Homo sapiens	2	0
230	Leucine-rich repeat-containing protein 59	LRC59_HUMAN	35 kDa	Homo sapiens	2	0
231	ADP-ribosylation factor 1	ARF1_HUMAN (+1)	21 kDa	Homo sapiens	2	0
232	Protein Red	RED_HUMAN	66 kDa	Homo sapiens	2	0
233	FH1/FH2 domain-containing protein 3	FHOD3_HUMAN	159 kDa	Homo sapiens	2	0
234	Peroxiredoxin-1	PRDX1_HUMAN	22 kDa	Homo sapiens	2	0
235	Filamin-A	FLNA_HUMAN	281 kDa	Homo sapiens	2	0
107	Transcription factor A, mitochondrial	TFAM_HUMAN	29 kDa	Homo sapiens	3	10
127	Protein PRRC2B	PRC2B_HUMAN	243 kDa	Homo sapiens	3	7
136	Keratin, type II cytoskeletal 6B	K2C6B_HUMAN	60 kDa	Homo sapiens	3	6
140	Glutamate-rich WD repeat-containing protein 1	GRWD1_HUMAN	49 kDa	Homo sapiens	3	5
217	Propionyl-CoA carboxylase alpha chain, mitochondrial	PCCA_HUMAN	80 kDa	Homo sapiens	3	0
218	Ensconsin	MAP7_HUMAN	84 kDa	Homo sapiens	3	0
219	Protein SETSIP	SETLP_HUMAN (+1)	35 kDa	Homo sapiens	3	0
220	Hsc70-interacting protein	F10A1_HUMAN	41 kDa	Homo sapiens	3	0
221	60S ribosomal protein L24	RL24_HUMAN	18 kDa	Homo sapiens	3	0
222	Inositol-3-phosphate synthase 1	INO1_HUMAN	61 kDa	Homo sapiens	3	0
223	ATP-dependent 6-phosphofructokinase, platelet type	PFKAP_HUMAN	86 kDa	Homo sapiens	3	0
224	Vesicle transport through interaction with t-SNAREs homolog 1B	VTI1B_HUMAN	27 kDa	Homo sapiens	3	0
225	Chromatin target of PRMT1 protein	CHTOP_HUMAN	26 kDa	Homo sapiens	3	0
63	Keratinocyte proline-rich protein	KPRP_HUMAN	64 kDa	Homo sapiens	4	21
64	Actin, alpha skeletal muscle	ACTS_HUMAN	42 kDa	Homo sapiens	4	21
75	ATP-dependent RNA helicase A	DHX9_HUMAN	141 kDa	Homo sapiens	4	16
76	Protein S100-A4	S10A4_HUMAN	12 kDa	Homo sapiens	4	16
132	Phenylalanine--tRNA ligase alpha subunit	SYFA_HUMAN	58 kDa	Homo sapiens	4	6
210	Ubiquitin carboxyl-terminal hydrolase 11	UBP11_HUMAN	110 kDa	Homo sapiens	4	0
211	Centrosomal protein of 131 kDa	CP131_HUMAN	122 kDa	Homo sapiens	4	0
212	Peflin	PEF1_HUMAN	30 kDa	Homo sapiens	4	0
213	Supervillin	SVIL_HUMAN	248 kDa	Homo sapiens	4	0
214	Zinc finger CCHC domain-containing protein 3	ZCHC3_HUMAN	44 kDa	Homo sapiens	4	0
215	Calpain-2 catalytic subunit	CAN2_HUMAN	80 kDa	Homo sapiens	4	0
216	Glyceraldehyde-3-phosphate dehydrogenase	G3P_HUMAN	36 kDa	Homo sapiens	4	0
169	Inositol-trisphosphate 3-kinase B	IP3KB_HUMAN	102 kDa	Homo sapiens	5	2
173	Voltage-dependent anion-selective channel protein 2	VDAC2_HUMAN	32 kDa	Homo sapiens	5	2
205	RNA-binding protein EWS	EWS_HUMAN	68 kDa	Homo sapiens	5	0
206	Exosome component 10	EXOSX_HUMAN	101 kDa	Homo sapiens	5	0
207	60 kDa heat shock protein, mitochondrial	CH60_HUMAN	61 kDa	Homo sapiens	5	0
208	Histone acetyltransferase p300	EP300_HUMAN	264 kDa	Homo sapiens	5	0
209	Nucleolin	NUCL_HUMAN	77 kDa	Homo sapiens	5	0
85	40S ribosomal protein S13	RS13_HUMAN	17 kDa	Homo sapiens	6	14
148	Suprabasin	SBSN_HUMAN	61 kDa	Homo sapiens	6	3
163	Poly(A) RNA polymerase, mitochondrial	PAPD1_HUMAN	66 kDa	Homo sapiens	6	3
200	Cullin-associated NEDD8-dissociated protein 1	CAND1_HUMAN	136 kDa	Homo sapiens	6	0
201	Annexin A2	ANXA2_HUMAN	39 kDa	Homo sapiens	6	0
202	Signal recognition particle subunit SRP68	SRP68_HUMAN	71 kDa	Homo sapiens	6	0
203	Calcium/calmodulin-dependent protein kinase type II subunit delta	KCC2D_HUMAN	56 kDa	Homo sapiens	6	0
204	Alpha-enolase	ENOA_HUMAN (+1)	47 kDa	Homo sapiens	6	0
113	Splicing factor 3B subunit 2	SF3B2_HUMAN	100 kDa	Homo sapiens	7	9
128	60S ribosomal protein L19	RL19_HUMAN	23 kDa	Homo sapiens	7	7
129	40S ribosomal protein S27	RS27_HUMAN	9 kDa	Homo sapiens	7	7
156	Protein SCO2 homolog, mitochondrial	SCO2_HUMAN	30 kDa	Homo sapiens	7	3
199	Ras GTPase-activating-like protein IQGAP1	IQGA1_HUMAN	189 kDa	Homo sapiens	7	0
61	Uncharacterized protein KIAA1211	K1211_HUMAN	137 kDa	Homo sapiens	8	23
71	Probable ATP-dependent RNA helicase DDX5	DDX5_HUMAN	69 kDa	Homo sapiens	8	17
80	60S ribosomal protein L17	RL17_HUMAN	21 kDa	Homo sapiens	8	15
84	Keratin, type I cytoskeletal 17	K1C17_HUMAN	48 kDa	Homo sapiens	8	14
91	60S ribosomal protein L27a	RL27A_HUMAN	17 kDa	Homo sapiens	8	12
93	Histone H2A type 1-B/E	H2A1B_HUMAN (+9)	14 kDa	Homo sapiens	8	12
102	Pericentriolar material 1 protein	PCM1_HUMAN	229 kDa	Homo sapiens	8	11
116	Constitutive coactivator of PPAR-gamma-like protein 1	F120A_HUMAN	122 kDa	Homo sapiens	8	9
139	E3 SUMO-protein ligase RanBP2	RBP2_HUMAN	358 kDa	Homo sapiens	8	5
168	Protein TFG	TFG_HUMAN	43 kDa	Homo sapiens	8	2
196	Heterogeneous nuclear ribonucleoprotein F	HNRPF_HUMAN	46 kDa	Homo sapiens	8	0
197	Protein S100-B	S100B_HUMAN	11 kDa	Homo sapiens	8	0
198	Heat shock protein HSP 90-alpha	HS90A_HUMAN	85 kDa	Homo sapiens	8	0
70	40S ribosomal protein S20	RS20_HUMAN	13 kDa	Homo sapiens	9	18
94	Dermcidin	DCD_HUMAN	11 kDa	Homo sapiens	9	12
101	Dedicator of cytokinesis protein 7	DOCK7_HUMAN	243 kDa	Homo sapiens	9	11
142	Serum albumin	ALBU_HUMAN	69 kDa	Homo sapiens	9	4
151	Heterogeneous nuclear ribonucleoprotein A3	ROA3_HUMAN	40 kDa	Homo sapiens	9	3
195	Polymerase delta-interacting protein 3	PDIP3_HUMAN	46 kDa	Homo sapiens	9	0
121	Serine/threonine-protein phosphatase 2B catalytic subunit alpha isoform	PP2BA_HUMAN	59 kDa	Homo sapiens	10	8
143	DNA-dependent protein kinase catalytic subunit	PRKDC_HUMAN	469 kDa	Homo sapiens	10	4
146	Trinucleotide repeat-containing gene 6B protein	TNR6B_HUMAN	194 kDa	Homo sapiens	10	3
159	Nuclease-sensitive element-binding protein 1	YBOX1_HUMAN	36 kDa	Homo sapiens	10	3
190	Rho GTPase-activating protein 21	RHG21_HUMAN	217 kDa	Homo sapiens	10	0
191	14-3-3 protein beta/alpha	1433B_HUMAN	28 kDa	Homo sapiens	10	0
192	14-3-3 protein zeta/delta	1433Z_HUMAN	28 kDa	Homo sapiens	10	0
193	Heat shock-related 70 kDa protein 2	HSP72_HUMAN	70 kDa	Homo sapiens	10	0
194	Melanoma-associated antigen D2	MAGD2_HUMAN	65 kDa	Homo sapiens	10	0
83	Myosin-10	MYH10_HUMAN	229 kDa	Homo sapiens	11	14
95	Skin-specific protein 32	XP32_HUMAN	26 kDa	Homo sapiens	11	12
154	40S ribosomal protein S26	RS26_HUMAN	13 kDa	Homo sapiens	11	3
188	Epiplakin	EPIPL_HUMAN	556 kDa	Homo sapiens	11	0
189	Heterogeneous nuclear ribonucleoprotein H	HNRH1_HUMAN	49 kDa	Homo sapiens	11	0
69	Junction plakoglobin	PLAK_HUMAN	82 kDa	Homo sapiens	12	19
90	ATP-dependent RNA helicase DDX3X	DDX3X_HUMAN	73 kDa	Homo sapiens	12	12
100	Phostensin	PPR18_HUMAN	68 kDa	Homo sapiens	12	11
183	Heterogeneous nuclear ribonucleoprotein A1	ROA1_HUMAN	39 kDa	Homo sapiens	12	0
184	Methylcrotonoyl-CoA carboxylase subunit alpha, mitochondrial	MCCA_HUMAN	80 kDa	Homo sapiens	12	0
185	Heterogeneous nuclear ribonucleoprotein H3	HNRH3_HUMAN	37 kDa	Homo sapiens	12	0
186	60S ribosomal protein L31	RL31_HUMAN	14 kDa	Homo sapiens	12	0
187	Calcium/calmodulin-dependent protein kinase type 1	KCC1A_HUMAN	41 kDa	Homo sapiens	12	0
112	Death-associated protein kinase 1	DAPK1_HUMAN	160 kDa	Homo sapiens	13	9
122	Protein transport protein Sec16A	SC16A_HUMAN	234 kDa	Homo sapiens	13	8
181	60S ribosomal protein L38	RL38_HUMAN	8 kDa	Homo sapiens	13	0
182	Calcineurin B homologous protein 1	CHP1_HUMAN	22 kDa	Homo sapiens	13	0
68	Ubiquitin-60S ribosomal protein L40	RL40_HUMAN (+3)	15 kDa	Homo sapiens	14	19
86	Small proline-rich protein 2A	SPR2A_HUMAN (+4)	8 kDa	Homo sapiens	14	14
99	Histone H4	H4_HUMAN	11 kDa	Homo sapiens	14	11
180	Serine/threonine-protein phosphatase 2A catalytic subunit alpha isoform	PP2AA_HUMAN	36 kDa	Homo sapiens	14	0
50	Desmoglein-1	DSG1_HUMAN	114 kDa	Homo sapiens	15	31
104	40S ribosomal protein S14	RS14_HUMAN	16 kDa	Homo sapiens	15	11
133	14-3-3 protein epsilon	1433E_HUMAN	29 kDa	Homo sapiens	15	6
179	Centrosomal protein of 170 kDa	CE170_HUMAN	175 kDa	Homo sapiens	15	0
58	Desmoplakin	DESP_HUMAN	332 kDa	Homo sapiens	16	24
60	Clathrin interactor 1	EPN4_HUMAN	68 kDa	Homo sapiens	16	23
66	Inositol 1,4,5-trisphosphate receptor type 3	ITPR3_HUMAN	304 kDa	Homo sapiens	16	20
108	60S ribosomal protein L13	RL13_HUMAN	24 kDa	Homo sapiens	16	10
177	Methylcrotonoyl-CoA carboxylase beta chain, mitochondrial	MCCB_HUMAN	61 kDa	Homo sapiens	16	0
178	Prohibitin	PHB_HUMAN	30 kDa	Homo sapiens	16	0
72	60S ribosomal protein L11	RL11_HUMAN	20 kDa	Homo sapiens	17	17
74	Protein PRRC2A	PRC2A_HUMAN	229 kDa	Homo sapiens	17	16
87	Prohibitin-2	PHB2_HUMAN	33 kDa	Homo sapiens	17	13
111	ATPase family AAA domain-containing protein 3A	ATD3A_HUMAN	71 kDa	Homo sapiens	18	9
120	Mitogen-activated protein kinase 1	MK01_HUMAN	41 kDa	Homo sapiens	18	8
176	Heat shock protein HSP 90-beta	HS90B_HUMAN	83 kDa	Homo sapiens	18	0
57	40S ribosomal protein S16	RS16_HUMAN	16 kDa	Homo sapiens	19	24
9	Unconventional myosin-XVIIIa	MY18A_HUMAN	233 kDa	Homo sapiens	20	143
78	Fibulin-5	FBLN5_HUMAN	50 kDa	Homo sapiens	20	15
79	Histone H1.4	H14_HUMAN	22 kDa	Homo sapiens	20	15
89	EGF-containing fibulin-like extracellular matrix protein 1	FBLN3_HUMAN	55 kDa	Homo sapiens	20	12
98	Hippocalcin-like protein 1	HPCL1_HUMAN	22 kDa	Homo sapiens	20	11
167	Propionyl-CoA carboxylase beta chain, mitochondrial	PCCB_HUMAN	58 kDa	Homo sapiens	20	2
175	Protein-methionine sulfoxide oxidase MICAL3	MICA3_HUMAN	224 kDa	Homo sapiens	20	0
32	Myosin light polypeptide 6	MYL6_HUMAN	17 kDa	Homo sapiens	21	49
40	RNA-binding protein FUS	FUS_HUMAN	53 kDa	Homo sapiens	21	39
47	Keratin, type II cytoskeletal 8	K2C8_HUMAN	54 kDa	Homo sapiens	21	32
42	GTP-binding nuclear protein Ran	RAN_HUMAN	24 kDa	Homo sapiens	22	36
56	40S ribosomal protein S7	RS7_HUMAN	22 kDa	Homo sapiens	22	25
67	ATP synthase subunit gamma, mitochondrial	ATPG_HUMAN	33 kDa	Homo sapiens	22	19
115	Kinesin-1 heavy chain	KINH_HUMAN	110 kDa	Homo sapiens	22	9
119	Stress-70 protein, mitochondrial	GRP75_HUMAN	74 kDa	Homo sapiens	22	8
52	Filaggrin-2	FILA2_HUMAN	248 kDa	Homo sapiens	23	26
73	Nuclear pore complex protein Nup214	NU214_HUMAN	214 kDa	Homo sapiens	24	16
37	Elongation factor 1-alpha 1	EF1A1_HUMAN	50 kDa	Homo sapiens	25	44
77	Calcineurin subunit B type 1	CANB1_HUMAN	19 kDa	Homo sapiens	25	15
82	Pyruvate carboxylase, mitochondrial	PYC_HUMAN	130 kDa	Homo sapiens	25	14
106	Talin-1	TLN1_HUMAN	270 kDa	Homo sapiens	25	10
153	40S ribosomal protein S15a	RS15A_HUMAN	15 kDa	Homo sapiens	25	3
59	Protein PRRC2C	PRC2C_HUMAN	317 kDa	Homo sapiens	28	23
81	Leucine-rich PPR motif-containing protein, mitochondrial	LPPRC_HUMAN	158 kDa	Homo sapiens	28	14
97	Annexin A5	ANXA5_HUMAN	36 kDa	Homo sapiens	28	11
118	60S ribosomal protein L37a	RL37A_HUMAN	10 kDa	Homo sapiens	28	9
33	Keratin, type I cytoskeletal 16	K1C16_HUMAN	51 kDa	Homo sapiens	29	48
96	40S ribosomal protein S11	RS11_HUMAN	18 kDa	Homo sapiens	29	11
51	Programmed cell death protein 6	PDCD6_HUMAN	22 kDa	Homo sapiens	30	29
55	40S ribosomal protein S10	RS10_HUMAN	19 kDa	Homo sapiens	31	25
21	78 kDa glucose-regulated protein	GRP78_HUMAN	72 kDa	Homo sapiens	32	79
39	40S ribosomal protein S19	RS19_HUMAN	16 kDa	Homo sapiens	32	41
45	40S ribosomal protein S25	RS25_HUMAN	14 kDa	Homo sapiens	32	34
49	Copine-1	CPNE1_HUMAN	59 kDa	Homo sapiens	33	31
62	Heat shock 70 kDa protein 1A	HS71A_HUMAN (+1)	70 kDa	Homo sapiens	33	21
141	Clathrin heavy chain 1	CLH1_HUMAN	192 kDa	Homo sapiens	33	4
54	Importin subunit beta-1	IMB1_HUMAN	97 kDa	Homo sapiens	35	25
38	Vimentin	VIME_HUMAN	54 kDa	Homo sapiens	36	43
53	Myosin regulatory light chain 12A	ML12A_HUMAN (+1)	20 kDa	Homo sapiens	36	25
174	DNA replication licensing factor MCM7	MCM7_HUMAN	81 kDa	Homo sapiens	36	0
28	40S ribosomal protein S18	RS18_HUMAN	18 kDa	Homo sapiens	37	57
44	40S ribosomal protein S5	RS5_HUMAN	23 kDa	Homo sapiens	38	35
12	Tubulin alpha-1B chain	TBA1B_HUMAN	50 kDa	Homo sapiens	40	101
125	Coatomer subunit alpha	COPA_HUMAN	138 kDa	Homo sapiens	41	7
46	Coiled-coil domain-containing protein 102A	C102A_HUMAN	63 kDa	Homo sapiens	45	32
36	Heterogeneous nuclear ribonucleoproteins A2/B1	ROA2_HUMAN	37 kDa	Homo sapiens	46	44
34	60S ribosomal protein L23	RL23_HUMAN	15 kDa	Homo sapiens	48	45
65	Unconventional myosin-Ic	MYO1C_HUMAN	122 kDa	Homo sapiens	49	20
19	LIM domain only protein 7	LMO7_HUMAN	193 kDa	Homo sapiens	50	85
25	40S ribosomal protein S4, X isoform	RS4X_HUMAN	30 kDa	Homo sapiens	55	66
35	Serine beta-lactamase-like protein LACTB, mitochondrial	LACTB_HUMAN	61 kDa	Homo sapiens	56	44
24	Heat shock cognate 71 kDa protein	HSP7C_HUMAN	71 kDa	Homo sapiens	58	66
30	40S ribosomal protein S2	RS2_HUMAN	31 kDa	Homo sapiens	59	55
31	40S ribosomal protein S3a	RS3A_HUMAN	30 kDa	Homo sapiens	59	53
26	40S ribosomal protein S3	RS3_HUMAN	27 kDa	Homo sapiens	60	65
22	Annexin A6	ANXA6_HUMAN	76 kDa	Homo sapiens	63	71
13	Hornerin	HORN_HUMAN	282 kDa	Homo sapiens	64	96
17	Keratin, type II cytoskeletal 6A	K2C6A_HUMAN	60 kDa	Homo sapiens	64	89
18	Keratin, type II cytoskeletal 5	K2C5_HUMAN	62 kDa	Homo sapiens	64	86
14	Heterogeneous nuclear ribonucleoprotein U	HNRPU_HUMAN	91 kDa	Homo sapiens	65	95
124	Acetyl-CoA carboxylase 1	ACACA_HUMAN	266 kDa	Homo sapiens	69	7
10	Tubulin beta chain	TBB5_HUMAN	50 kDa	Homo sapiens	70	130
29	40S ribosomal protein S17	RS17_HUMAN	16 kDa	Homo sapiens	74	56
43	Copine-3	CPNE3_HUMAN	60 kDa	Homo sapiens	77	35
11	Keratin, type I cytoskeletal 14	K1C14_HUMAN	52 kDa	Homo sapiens	97	109
20	Calpain small subunit 1	CPNS1_HUMAN	28 kDa	Homo sapiens	100	83
8	Myosin-9	MYH9_HUMAN	227 kDa	Homo sapiens	101	189
15	LIM domain and actin-binding protein 1	LIMA1_HUMAN	85 kDa	Homo sapiens	105	94
16	Unconventional myosin-VI	MYO6_HUMAN	150 kDa	Homo sapiens	116	91
27	Importin-5	IPO5_HUMAN	124 kDa	Homo sapiens	135	61
7	Actin, cytoplasmic 1	ACTB_HUMAN	42 kDa	Homo sapiens	150	255
23	Myosin light chain kinase 2, skeletal/cardiac muscle	MYLK2_HUMAN	65 kDa	Homo sapiens	305	69
4	Keratin, type I cytoskeletal 10	K1C10_HUMAN	59 kDa	Homo sapiens	312	419
3	Keratin, type I cytoskeletal 9	K1C9_HUMAN	62 kDa	Homo sapiens	360	442
2	Keratin, type II cytoskeletal 2 epidermal	K22E_HUMAN	65 kDa	Homo sapiens	375	458
6	Calmodulin	CALM_HUMAN	17 kDa	Homo sapiens	395	289
1	Keratin, type II cytoskeletal 1	K2C1_HUMAN	66 kDa	Homo sapiens	524	657
